# Supplementary material for: Phytochemical Profile, Extraction and Characterization of Bioactive Compounds from Industrial Hemp (Cannabis sativa L.) Felina 32 Variety
Source: Molecules. 2025 Oct 21;30(20):4148. doi: 10.3390/molecules30204148 (PMC12566040; doi:10.3390/molecules30204148)
Supplement: Supplementary file 1 [file molecules-30-04148-s001.zip]

Archive with 1 entries (1 files):
- molecules-3861857-supplementary.pdf
